# Supplementary material for: Combined Peptidomics and Metabolomics Analyses to Characterize the Digestion Properties and Activity of Stropharia rugosoannulata Protein–Peptide-Based Materials
Source: Foods. 2024 Aug 15;13(16):2546. doi: 10.3390/foods13162546 (PMC11353256; doi:10.3390/foods13162546)
Supplement: Supplementary file 1 [file foods-13-02546-s001.zip]

Archive with 2 entries (2 files):
- foods-3125848-supplementary/foods-3125848-supplementary figures.pdf
- foods-3125848-supplementary/foods-3125848-supplementary tables .xlsx
