# Supplementary material for: Combined Peptidomics and Metabolomics Analyses to Characterize the Digestion Properties and Activity of Stropharia rugosoannulata Protein–Peptide-Based Materials
Source: Foods. 2024 Aug 15;13(16):2546. doi: 10.3390/foods13162546 (PMC11353256; doi:10.3390/foods13162546)
Supplement: Supplementary file 1 [file foods-13-02546-s001.zip › foods-3125848-supplementary/foods-3125848-supplementary tables .xlsx]

## Sheet: Table S1 
Table S1. Protein-peptides’ biological activities
Source	Protein and peptide	Biological activities	Activity evaluation	References
Pneumatophorus japonicus	<1 kDa hydrolysate	antioxidant	OH radical scavenging ability, 3.77 mg/mL ABTS cation radical scavenging ability, 14.14 mg/mL DPPH radical scavenging ability, 8.91 mg/mL	1
Peanut (Arachinconarachin L.)	fermentation products	antioxidant	DPPH scavenging rate, 95.00% Hydroxyl free radicals scavenging rate, 86.28%	2
Pacific cod (Gadus macrocepholus)	hydrolysates (2000 Da < MW < 6000 Da; MW < 2000 Da)	anti-cell damage, antioxidant	The hydroxyproline of the skin tissue increased, indicating a reduction in skin damage.	3
Marine-Derived	hydrolysate	anticancer	Review	4
Food-derived	hydrolysate	anti-hyperuricemia	Review	5
Gadus morhua	osteogenic peptide (GETNPADSKPGSIR)	anti-osteoporosis	The highest rate of MC3T3-E1 cell proliferation was 125.17% after 48 h of treatment with 100 μg/mL peptide.	6
Adzuki bean	antiobesity peptides (LLGGLDSSLLPH, FDTGSSFYNKPAG, IWVGGSGMDM, YLQGFGKNIL, IFNNDPNNHP)	anti-obesity	The inhibitory rates of the five antiobesity peptides on PL and CE activities ranged from 36.28 % to 62.60 % and 28.42 % to 38.48 %, respectively.	7
Honeybee (Apis mellifera) royal jell	major royal jelly proteins 1-7	antimicrobial	Antimicrobial activity of Escherichia coli, MIC50 values, 5.3-14.3 μM	8
Honeybee (Apis cerana)	major royal jelly protein 4-15	antimicrobial	Antimicrobial activity of bacteria, MIC50 values, 11.2 μM and 13.7 μM Antimicrobial activity of fungi, IC50 values, 8.2 μM Antimicrobial activity of yeast, IC50 values, 4.1 μM	9
Walnut glutelin	antimicrobial peptides (LAEAYNIPDTIARRL, SHSVIYVIR, APQLLYIVK)	antimicrobial	The retention of bacteriostatic activity against Escherichia coli and Staphylococcus aureus was 85.16% and 87.45%, respectively, under the storage condition of -20℃.	10
Seabuckthorn (Hippophae rhamnoides L.) seed	alkaline extraction and acid precipitation protein SSP	anti-inflammatory	SSP can significantly reduce expression levels of inflammatory factors (CRP, IL-6, TNF-α, NF-κB).	11
Fermented soybean	fermented protein peptide powder	anti-exercise fatigue, prevent muscle decay	Fermented soybean protein peptide powder had a protective effect on muscle.	12
Royal jelly	major royal jelly protein (MRIPs)	anti-senescence	MRIPs could extend the lifespan of HFL-I cells.	13
Soy	soy dipeptides and tripeptides (SP)	cognitive impairment	The expression of neurotrophic factors, BDNF and NT-3, increased in the brain of SP-fed mice.	14
Phascolosoma esculenta	hydrolysate (peptide)	improve learning and memory ability	Peptides could increase learning and memory with the hippocampus's NR2A and NR2B mRNA gene expressions.	15
40 S ribosomal protein S6	peptide PDRPS6	improve mitochondrial function	PDRPS6 ameliorated myocardial tissue injury and cardiomyocyte apoptosis, decreased cardiac function induced by ischemia-reperfusion injury in vivo, and reduced apoptosis in vitro.	16
Soy	protein	improve malnutrition	After a soy protein supplement, the body weight, total short-chain fatty acid levels, amino acid levels, and gut microbiota of undernourished weaning rats recovered.	17
Tilapia skin	collagen polypeptide (TSCP, molecular weight < 3 kDa)	protect the liver and kidneys	TSCP could alleviate D-gal-induced damage to the liver and kidneys, decrease the levels of alanine aminotransferase, aspartate transaminase, alkaline phosphatase, lipid peroxidation, creatinine and uric acid, immunoglobulin (Ig)G and IgM, improve the activities of superoxide dismutase, catalase, and glutathione peroxidase, decrease the malondialdehyde and inducible nitric oxide synthase expressio…	18
Chum Salmon (Oncorhynchus keta) Skin	gelatin hydrolysates	protect the liver and kidneys	The hydrolysates exhibited protection on the hepatocytes, enhanced cell viability (about 6.2-87.9%), glutathione reductase (about 28.2-85.9%) or catalase (about 43.3-116.9%) activity, and decreased lactate dehydrogenase leakage (about 2.7-34.7%) or TBARS content (about 4.1-39.3%).	19
Soybean meal	<1 kDa hydrolysate	regulate the intestinal flora	The protein peptide significantly increased the relative abundance of Bacteroidetes, Lactobacillus, Eubacterium, and Lachnospiracea_incertae_sedis and reduced the relative abundance of Intestinimonas, Clostridium_sensu_ strict, and Chlamydia in the intestinal flora of weaned piglets.	20
Soybean meal	<1 kDa hydrolysate	immunity regulation	Protein peptide significantly increased the contents of immunoglobulin G(IgG) and immunoglobulin M(IgM) in the serum of weaned piglets.	20
Sea buckthorn seeds	alkaline extraction and acid precipitation protein SSP	regulate the intestinal flora	SSP can increase the number of Bifidobacterium, Lactobacillus and Bacteroides and reduce the number of Clostridium coccoides。	21
Sea buckthorn seeds	alkaline extraction and acid precipitation protein SSP	lowering of blood glucose	Fasting blood glucose levels of the mice in the SSP groups were significantly (p < 0.05) lower than that of the diabetic mice.	21
Food-derived	hydrolysate	lowering of blood pressure	Review	22
Chlorellapyrenoidosa	hydrolysate, pancrelipase inhibitory peptides (PES); lipase inhibitory peptide, FLGPF	lowering of blood lipids	At a concentration of 1 mg/mL, PES inhibited lipid deposition by 22.5% and reduced the levels of TG and TC by 27.4% and 29.4%, respectively. FLGPF had the best inhibitory effect on pancreatic lipase, with an inhibition rate of 50.12% at 8 mg/mL.	23
Barley	protein in barley extract fermented by Lactiplantibacillus plantarumdy-1 (LFBEP-C1)	lowering of blood lipids	Proteins reduced the contents of intracellular triglyceride, fatty deposits, and triglyceride in HepG2 cells.	24
Fish	fish collagen peptides, FCPs	lowering of blood lipids	Dietary intervention with 1% FCP can markedly decrease fat accumulation in liver and regulate liver lipid metabolism by improving hepatic redox status and accelerating lipid catabolism in high-fat diet-fed mice.	25
Millet	Millet protein hydrolysate MPH, peptide Asn-Asp-Trp-His-Thr-Gly-Pro-Leu-Ser and Thr-Tyr-Pro-His-Gln-Gln-Pro-Pro-Ile-Leu-Thr	lowering of blood glucose	MPH obtained at 3 h hydrolysis exhibited thehighest DPP-IV inhibition rate (75.72 ± 1.11%).	26

## Sheet: Table S2
Table S2. Concentrations of electrolytes in simulated digestion fluids
Constituent	saliva-digestion simulated solutio (mmol/L)	gastric-digestion simulated solution (mmol/L)	intestinal-digestion simulated solution (mmol/L)
K+	18.8	7.8	7.6
H2PO4-	3.7	0.9	2.8
HCO3-, CO32-	13.7	25.5	85
Cl-	19.5	70.2	55.5
Mg2+	0.15	0.1	0.33
NH4+	0.12	1	0
Na+	13.6	72.2	123.4
Ca2+	1.5	0.15	0.6

## Sheet: Table S3
Table S3. Separation and concentration gel formulation for SDS-PAGE
Gel	Reagent	Proportion
12% separator gel	deionized water/mL	3.3
	30% acrylamide (29:1)/mL	4
	1.5 M Tris-HCl buffer (pH 8.8)/mL	2.5
	10% SDS lysis solution/mL	0.1
	10% ammonium persulfate/mL	0.1
	N,N,N',N'-Tetramethylethylenediamine (TMED)/μL	10
	Total volume/mL	10
5% concentrator gel	deionized water/mL	3.4
	30% acrylamide (29:1)/mL	0.83
	1.5M Tris-HCl buffer (pH 6.8)/mL	0.63
	10% SDS lysis solution/μL	50
	10% ammonium persulfat/μL	50
	N,N,N',N'- Tetramethylethylenediamine (TMED)/μL	5
	Total volume/mL	5

## Sheet: Table S4
Table S4. Weight average molecular weight (Mw) and number average molecular weight (Mn) of the products’ different molecular weight segments
Sample number	molecular weight distribution	Weight average molecular weight (Mw)	Number average molecular weight (Mn)
1
	>10000	16218	17271
	10000~5000	7528	7741
	5000~3000	3731	3812
	3000~2000	2411	2444
	2000～1000	1321	1373
	1000~500	662	688
	500～180	260	284
	＜180	/	/
2
	>10000	16158	17250
	10000~5000	7507	7724
	5000~3000	3723	3803
	3000~2000	2405	2438
	2000～1000	1321	1373
	1000~500	665	692
	500～180	265	290
	＜180	/	/
3
	>10000	16385	17500
	10000~5000	7509	7727
	5000~3000	3722	3803
	3000~2000	2406	2439
	2000～1000	1322	1374
	1000~500	665	692
	500～180	265	290
	＜180	/	/
4
	>10000	16431	17479
	10000~5000	7514	7734
	5000~3000	3723	3803
	3000~2000	2407	2440
	2000～1000	1322	1374
	1000~500	664	691
	500～180	264	288
	＜180	/	/
5
	>10000	16505	17559
	10000~5000	7521	7737
	5000~3000	3729	3810
	3000~2000	2412	2445
	2000～1000	1323	1376
	1000~500	662	688
	500～180	260	285
	＜180	/	/
6
	>10000	16545	17592
	10000~5000	7530	7747
	5000~3000	3729	3809
	3000~2000	2413	2446
	2000～1000	1324	1376
	1000~500	662	689
	500～180	260	284
	＜180	/	/
7
	>10000	16439	17549
	10000~5000	7499	7715
	5000~3000	3724	3805
	3000~2000	2410	2443
	2000～1000	1324	1377
	1000~500	663	690
	500～180	264	289
	＜180	/	/
8
	>10000	16422	17493
	10000~5000	7501	7714
	5000~3000	3724	3804
	3000~2000	2411	2444
	2000～1000	1326	1378
	1000~500	662	689
	500～180	263	288
	＜180	/	/
CK
	>10000	16355	17508
	10000~5000	7375	7610
	5000~3000	3711	3790
	3000~2000	2403	2436
	2000～1000	1327	1379
	1000~500	660	686
	500～180	264	289
	＜180	/	/

## Sheet: Table S5
Table S5. Information on shared peptides in digestion products
Peptide	Molecular weight	Length	ACE inhibitory active fragments in peptides
AIEPPVRP	877.5	8	VRP, RP, AI, VR, IE, PP, IEP
DEEDAPRP	927.39	8	PR, RP, AP, DA
GLDAGAAPGLDA	1026.5	12	AAP, PGL, AP, AA, GA, GL, AG, DA, PG
IASGSGEAAPPSGSA	1257.58	15	AAP, IA, AP, AA, GS, GE, SG, EA, PP
IEPPVRPSD	1008.52	9	VRP, RP, VR, IE, PP, IEP
LGFLGPQ	730.4	7	LGP, GP, GF, LG, PQ
PSGAVGTANCPGAP	1197.54	14	AP, VG, GA, GT, SG, PG, AV
RAFNDLLVFPH	1327.7	11	VF, FP, AF, RA, PH, LVF, DL
RPGPGVSPAGA	964.51	11	VSP, GP, RP, GA, AG, GV, PG
SYELPDGQVITIGNER	1789.88	16	IG, GQ, DG, SY, YE, ER, LP
TEAPLNPK	868.47	8	LNP, PL, AP, EA, TE, LN, EAP
VAPEEHPV	876.43	8	VAP, AP, HP, VAPEEHPV
DFEQRP	790.36	6	RP, DF, EQR
EGLGPLGAPQ	937.49	10	GPL, LGP, PLG, GP, PL, AP, GA, GL, LG, EG, PQ
HLPDPT	807.38	7	HL, PT, LP
ELFGDH	716.31	6	LF, FG, GD
FPAGSRP	730.38	7	FP, RP, AG, GS, AGS
FTKFNP	752.39	6	KF
GPVGPSGPCGVGP	1079.51	13	GP, GPV, VG, GV, SG, VGP, SGP
KSCVVPR	787.44	7	PR, VP
LELDTEK	846.43	7	TE, EK
LFVNLN	718.4	6	LF, LN
LLPELGLEFGDH	1338.68	12	LLP, GL, FG, LG, GD, LEF, EF, LP
LLRVNP	710.44	6	VNP, LR
LPELGPR	780.45	7	PR, LGP, GP, LG, LP
LTWLGFPR	988.55	8	FP, PR, GF, LG, WL
LVNKPLEP	908.53	8	PL, NK, KP
LVVNWRP	882.51	7	RP
RAGAAVGPAGE	954.49	11	GPA, GP, RA, AA, VG, GA, AG, GE, AV, VGP
RQYPLSSP	946.49	8	YP, PL
RVYLRNKN	1061.61	8	VY, YL, NK, RVY, LR, YLR
YVSHMT	736.32	6	YV

## Sheet: Table S6
Table S6. OPLS-DA model parameters
Comparison Group	Model X-axis cumulative explanation rate	Model Y-axis cumulative explanation rate	Model cumulative prediction rate	R2Y Regression line intercept with y-axis	Q2Y regression line intercept with y-axis
A vs. CK	0.987	1	1	0.993	-0.12
B vs. CK	0.987	1	1	0.953	-0.254
C vs. CK	0.987	1	1	0.945	-0.284
D vs. CK	0.988	1	1	0.959	-0.318
E vs. CK	0.987	1	1	0.949	-0.26
F vs. CK	0.987	1	1	0.973	-0.207
G vs. CK	0.985	1	1	0.92	-0.346
H vs. CK	0.986	1	1	0.948	-0.34
B vs. A	0.84	1	0.997	0.893	-0.423
C vs. A	0.877	0.999	0.979	0.905	-0.347
D vs. A	0.864	0.999	0.992	0.897	-0.524
E vs. A	0.831	0.998	0.982	0.887	-0.498
F vs. A	0.872	0.999	0.994	0.914	-0.359
G vs. A	0.891	1	0.996	0.86	-0.49
H vs. A	0.89	1	0.997	0.835	-0.607
C vs. B	0.812	0.996	0.921	0.896	-0.45
D vs. B	0.806	0.996	0.973	0.898	-0.562
E vs. B	0.802	1	0.997	0.858	-0.627
F vs. B	0.875	1	0.995	0.808	-0.584
G vs. B	0.809	1	0.997	0.885	-0.767
H vs. B	0.901	1	0.997	0.756	-0.742
D vs. C	0.797	1	0.806	0.995	-0.106
E vs. C	0.863	1	0.992	0.864	-0.471
F vs. C	0.863	0.999	0.995	0.809	-0.453
G vs. C	0.85	1	0.997	0.825	-0.496
H vs. C	0.897	1	0.999	0.794	-0.578
E vs. D	0.842	0.999	0.995	0.813	-0.634
F vs. D	0.827	0.999	0.992	0.818	-0.542
G vs. D	0.859	0.999	0.997	0.772	-0.622
H vs. D	0.893	1	0.998	0.776	-0.558
F vs. E	0.768	1	0.98	0.937	-0.411
G vs. E	0.826	1	0.994	0.829	-0.536
H vs. E	0.858	1	0.997	0.803	-0.648
G vs. F	0.747	0.999	0.979	0.897	-0.472
H vs. F	0.84	1	0.996	0.8	-0.646
H vs. G	0.781	1	0.995	0.831	-0.597

## Sheet: Table S7
Table S7. Main differential compounds in sample comparison groups
Metabolite database ID	Super class	Class	Subclass
Groups vs. CK
HMDB0039780	Organic acids and derivatives	Carboxylic acids and derivatives	Amino acids, peptides, and analogues
HMDB0037846	Organic acids and derivatives	Carboxylic acids and derivatives	Amino acids, peptides, and analogues
HMDB0037840	Organic acids and derivatives	Carboxylic acids and derivatives	Amino acids, peptides, and analogues
HMDB0028950	Organic acids and derivatives	Carboxylic acids and derivatives	Amino acids, peptides, and analogues
HMDB0000619	Lipids and lipid-like molecules	Steroids and steroid derivatives	Bile acids, alcohols and derivatives
LMFA01030822	Lipids and lipid-like molecules	Fatty Acyls	Fatty acids and conjugates
LMST04010330	Unclassified	Unclassified	Unclassified
Groups vs. A
36250	Lipids and lipid-like molecules	Fatty Acyls	Eicosanoids
HMDB0036626	Phenylpropanoids and polyketides	3,4-dihydrocoumarins	Unclassified
LMST04010330	Unclassified	Unclassified	Unclassified
HMDB0000619	Lipids and lipid-like molecules	Steroids and steroid derivatives	Bile acids, alcohols and derivatives
HMDB0000687	Organic acids and derivatives	Carboxylic acids and derivatives	Amino acids, peptides, and analogues
HMDB0000811	Lipids and lipid-like molecules	Steroids and steroid derivatives	Bile acids, alcohols and derivatives
HMDB0039780	Organic acids and derivatives	Carboxylic acids and derivatives	Amino acids, peptides, and analogues
HMDB0037840	Organic acids and derivatives	Carboxylic acids and derivatives	Amino acids, peptides, and analogues
HMDB0037846	Organic acids and derivatives	Carboxylic acids and derivatives	Amino acids, peptides, and analogues
HMDB0037844	Organic acids and derivatives	Carboxylic acids and derivatives	Amino acids, peptides, and analogues
LMFA01030822	Lipids and lipid-like molecules	Fatty Acyls	Fatty acids and conjugates
Groups vs. B
HMDB0000619	Lipids and lipid-like molecules	Steroids and steroid derivatives	Bile acids, alcohols and derivatives
990596	Lipids and lipid-like molecules	Polyketides	Macrolides and lactone polyketides
HMDB0000811	Lipids and lipid-like molecules	Steroids and steroid derivatives	Bile acids, alcohols and derivatives
HMDB0039780	Organic acids and derivatives	Carboxylic acids and derivatives	Amino acids, peptides, and analogues
HMDB0037840	Organic acids and derivatives	Carboxylic acids and derivatives	Amino acids, peptides, and analogues
HMDB0037846	Organic acids and derivatives	Carboxylic acids and derivatives	Amino acids, peptides, and analogues
HMDB0037844	Organic acids and derivatives	Carboxylic acids and derivatives	Amino acids, peptides, and analogues
LMGP06050004	Lipids and lipid-like molecules	Glycerophospholipids	Glycerophosphoinositols
LMFA01030822	Lipids and lipid-like molecules	Fatty Acyls	Fatty acids and conjugates
Groups vs. C
HMDB0000619	Lipids and lipid-like molecules	Steroids and steroid derivatives	Bile acids, alcohols and derivatives
990596	Lipids and lipid-like molecules	Polyketides	Macrolides and lactone polyketides
HMDB0000811	Lipids and lipid-like molecules	Steroids and steroid derivatives	Bile acids, alcohols and derivatives
HMDB0039780	Organic acids and derivatives	Carboxylic acids and derivatives	Amino acids, peptides, and analogues
HMDB0037840	Organic acids and derivatives	Carboxylic acids and derivatives	Amino acids, peptides, and analogues
HMDB0037846	Organic acids and derivatives	Carboxylic acids and derivatives	Amino acids, peptides, and analogues
LMGP06050004	Lipids and lipid-like molecules	Glycerophospholipids	Glycerophosphoinositols
LMFA01030822	Lipids and lipid-like molecules	Fatty Acyls	Fatty acids and conjugates
Groups vs. D
HMDB0000619	Lipids and lipid-like molecules	Steroids and steroid derivatives	Bile acids, alcohols and derivatives
HMDB0000811	Lipids and lipid-like molecules	Steroids and steroid derivatives	Bile acids, alcohols and derivatives
HMDB0039780	Organic acids and derivatives	Carboxylic acids and derivatives	Amino acids, peptides, and analogues
HMDB0037846	Organic acids and derivatives	Carboxylic acids and derivatives	Amino acids, peptides, and analogues
HMDB0037844	Organic acids and derivatives	Carboxylic acids and derivatives	Amino acids, peptides, and analogues
LMGP06010878	Lipids and lipid-like molecules	Glycerophospholipids	Glycerophosphoinositols
LMGP06050004	Lipids and lipid-like molecules	Glycerophospholipids	Glycerophosphoinositols
LMFA01030822	Lipids and lipid-like molecules	Fatty Acyls	Fatty acids and conjugates
Groups vs. E
HMDB0041176	Lipids and lipid-like molecules	Fatty Acyls	Fatty acyl glycosides
HMDB0036626	Phenylpropanoids and polyketides	3,4-dihydrocoumarins	Unclassified
HMDB0000619	Lipids and lipid-like molecules	Steroids and steroid derivatives	Bile acids, alcohols and derivatives
HMDB0039780	Organic acids and derivatives	Carboxylic acids and derivatives	Amino acids, peptides, and analogues
HMDB0037846	Organic acids and derivatives	Carboxylic acids and derivatives	Amino acids, peptides, and analogues
Groups vs. F
HMDB0036626	Phenylpropanoids and polyketides	3,4-dihydrocoumarins	Unclassified
LMST04010330	Unclassified	Unclassified	Unclassified
HMDB0000619	Lipids and lipid-like molecules	Steroids and steroid derivatives	Bile acids, alcohols and derivatives
HMDB0039780	Organic acids and derivatives	Carboxylic acids and derivatives	Amino acids, peptides, and analogues
Groups vs. G
HMDB0039780	Organic acids and derivatives	Carboxylic acids and derivatives	Amino acids, peptides, and analogues
HMDB0000619	Lipids and lipid-like molecules	Steroids and steroid derivatives	Bile acids, alcohols and derivatives
HMDB0011174	Organic acids and derivatives	Carboxylic acids and derivatives	Amino acids, peptides, and analogues
Note: HMDB numbers are compound IDs in the HMDB library, LM numbers are compound IDs in the Lipidmaps library, and all-digit numbers are compound IDs in the Metlin library.

## Sheet: Table S8
Table S8. Number of DEMs in sample comparison groups
Comparison Group	Total number of metabolites	Number of up-regulated DEMs	Number of down-regulated DEMs
A vs. CK	705	439	266
B vs. CK	694	441	253
C vs. CK	674	417	257
D vs. CK	679	420	259
E vs. CK	681	410	271
F vs. CK	682	413	269
G vs. CK	687	426	261
H vs. CK	674	410	264
B vs. A	907	451	456
C vs. A	929	451	478
D vs. A	955	474	481
E vs. A	1061	474	587
F vs. A	1074	511	563
G vs. A	1079	548	531
H vs. A	1134	555	579
C vs. B	917	408	509
D vs. B	890	375	515
E vs. B	1027	438	589
F vs. B	1100	496	604
G vs. B	1172	564	608
H vs. B	1148	521	627
D vs. C	398	258	140
E vs. C	842	405	437
F vs. C	921	445	476
G vs. C	1052	524	528
H vs. C	1031	475	556
E vs. D	855	399	456
F vs. D	979	454	525
G vs. D	1086	519	567
H vs. D	1041	467	574
F vs. E	742	403	339
G vs. E	841	466	375
H vs. E	898	433	465
G vs. F	735	404	331
H vs. F	832	395	437
H vs. G	773	353	420

## Sheet: Table S9
Table S9. Information of top 20 DEMs between Groups vs. CK sample comparison group
DEMs	VIP	P-value
A vs. CK
Cholic acid	62.447	6.69e-12
THA	42.819	7.99e-18
3alpha-Hydroxy-5beta-chola-7,9(11)-dien-24-oic Acid	40.394	1.04e-17
N-(1-Deoxy-1-fructosyl) isoleucine	30.956	2.3e-11
Murocholic acid	30.711	1.46e-12
N-(1-Deoxy-1-fructosyl) phenylalanine	26.303	3.16e-13
N-(1-Deoxy-1-fructosyl) leucine	18.475	1.25e-12
Ursocholic acid	14.695	5.85e-17
PI (16:0/18:0)	12.253	2.27e-12
(3S,5R,6S,7E,9x)-7-Megastigmene-3,6,9-triol 9-glucoside	10.606	3.54e-11
Lysylglutamic acid	10.38	5.43e-13
Deoxycholic acid	10.02	2.53e-18
3,4-Dihydro-2H-1-benzopyran-2-one	9.67	1.28e-10
20-trifluoro-LTB4	8.975	3.57e-12
Prednisone	8.507	5.87e-16
Prolylproline	8.019	8.6e-10
N-(1-Deoxy-1-fructosyl) valine	7.989	3.2e-11
Tafluprost	7.658	5.83e-08
2-Hydroxyphenethylamine	7.314	7.35e-13
B vs. CK
Cholic acid	62.798	7.18e-10
THA	43.939	4.19e-18
3alpha-Hydroxy-5beta-chola-7,9(11)-dien-24-oic Acid	41.234	1.36e-16
Murocholic acid	31.166	1.28e-08
N-(1-Deoxy-1-fructosyl) isoleucine	28.064	2.82e-10
N-(1-Deoxy-1-fructosyl) phenylalanine	24.801	4.79e-11
N-(1-Deoxy-1-fructosyl) leucine	17.922	1.24e-08
Ursocholic acid	15.092	8.44e-16
PI (16:0/18:0)	12.119	1.14e-11
Deoxycholic acid	10.364	1.39e-16
(3S,5R,6S,7E,9x)-7-Megastigmene-3,6,9-triol 9-glucoside	10.016	1.6e-10
Lysylglutamic acid	9.963	6.63e-10
3,4-Dihydro-2H-1-benzopyran-2-one	8.565	1.97e-09
Prolylproline	7.882	1.03e-09
L-Isoleucine	7.781	2.35e-07
Tafluprost	7.689	1.39e-09
20-trifluoro-LTB4	7.553	1.43e-10
Prednisone	7.337	2.99e-12
PG (19:1(9Z)/22:6(4Z,7Z,10Z,13Z,16Z,19Z))	7.189	1.79e-12
Deuteroporphyrin IX	6.854	1.72e-09
C vs. CK
Cholic acid	63.208	3.33e-10
THA	45.072	1.09e-15
3alpha-Hydroxy-5beta-chola-7,9(11)-dien-24-oic Acid	41.821	9.03e-15
Murocholic acid	29.907	4.19e-11
N-(1-Deoxy-1-fructosyl) phenylalanine	25.955	6.91e-13
N-(1-Deoxy-1-fructosyl) isoleucine	24.647	1.59e-08
N-(1-Deoxy-1-fructosyl) leucine	19.807	2.99e-08
Ursocholic acid	15.367	4.07e-12
PI (16:0/18:0)	12.364	2.99e-12
Deoxycholic acid	10.721	2.76e-13
(3S,5R,6S,7E,9x)-7-Megastigmene-3,6,9-triol 9-glucoside	9.934	1.88e-08
Lysylglutamic acid	8.898	1.07e-07
Prolylproline	7.999	7.3e-10
2-Hydroxycinnamic acid	7.764	1.69e-07
3,4-Dihydro-2H-1-benzopyran-2-one	7.7	1.85e-08
L-Isoleucine	7.699	3.47e-08
PG (19:1(9Z)/22:6(4Z,7Z,10Z,13Z,16Z,19Z))	7.456	3.93e-12
20-trifluoro-LTB4	7.292	2.33e-11
Tafluprost	7.258	4.57e-08
Prednisone	6.986	7.93e-13
D vs. CK
Cholic acid	62.477	1.4e-10
THA	45.135	1.4e-16
3alpha-Hydroxy-5beta-chola-7,9(11)-dien-24-oic Acid	41.775	7.73e-15
Murocholic acid	30.302	2.75e-12
N-(1-Deoxy-1-fructosyl) isoleucine	25.958	5.47e-09
N-(1-Deoxy-1-fructosyl) phenylalanine	25.683	2.63e-12
N-(1-Deoxy-1-fructosyl) leucine	18.492	1.26e-07
Ursocholic acid	15.277	8.78e-14
PI (16:0/18:0)	12.096	4.86e-12
Deoxycholic acid	10.692	2.03e-13
(3S,5R,6S,7E,9x)-7-Megastigmene-3,6,9-triol 9-glucoside	10.62	3.35e-11
Lysylglutamic acid	9.134	1.93e-08
Prolylproline	8.018	8.26e-10
3,4-Dihydro-2H-1-benzopyran-2-one	7.693	8.71e-09
20-trifluoro-LTB4	7.417	1.26e-11
Tafluprost	7.376	4.97e-09
PG (19:1(9Z)/22:6(4Z,7Z,10Z,13Z,16Z,19Z))	7.367	1.89e-12
2-Hydroxycinnamic acid	7.205	1.64e-06
Prednisone	7.115	1.09e-10
L-Isoleucine	6.839	1.42e-06
E vs. CK
Cholic acid	63.37	2.87e-09
THA	43.906	1.66e-15
3alpha-Hydroxy-5beta-chola-7,9(11)-dien-24-oic Acid	40.716	1.08e-16
Murocholic acid	31.885	6.75e-11
N-(1-Deoxy-1-fructosyl) isoleucine	29.103	2.2e-10
N-(1-Deoxy-1-fructosyl) phenylalanine	28.674	3.82e-14
N-(1-Deoxy-1-fructosyl) leucine	19.532	1.61e-09
Ursocholic acid	14.896	2.13e-15
PI (16:0/18:0)	12.459	3.31e-12
Deoxycholic acid	10.321	8.43e-14
(3S,5R,6S,7E,9x)-7-Megastigmene-3,6,9-triol 9-glucoside	10.102	1.39e-09
Lysylglutamic acid	9.449	2.27e-09
Prolylproline	8.178	5.17e-10
3,4-Dihydro-2H-1-benzopyran-2-one	7.91	4.21e-09
20-trifluoro-LTB4	7.719	7.96e-11
Tafluprost	7.547	2.97e-08
Prednisone	7.47	1.05e-12
Tryptophan 2-C-mannoside	7.296	5.47e-11
PG (19:1(9Z)/22:6(4Z,7Z,10Z,13Z,16Z,19Z))	7.105	1.48e-14
2-Hydroxycinnamic acid	6.846	4.76e-07
F vs. CK
Cholic acid	62.693	1.96e-11
THA	44.41	3.05e-15
3alpha-Hydroxy-5beta-chola-7,9(11)-dien-24-oic Acid	41.115	1.02e-16
Murocholic acid	32.023	1.12e-09
N-(1-Deoxy-1-fructosyl) phenylalanine	27.988	5.84e-13
N-(1-Deoxy-1-fructosyl) isoleucine	26.644	1.92e-09
N-(1-Deoxy-1-fructosyl) leucine	19.426	5.21e-10
Ursocholic acid	15.167	7.73e-14
PI (16:0/18:0)	12.622	3.82e-11
(3S,5R,6S,7E,9x)-7-Megastigmene-3,6,9-triol 9-glucoside	11.135	3.18e-10
Deoxycholic acid	10.581	2.64e-14
Lysylglutamic acid	9.144	9.04e-11
Prolylproline	8.221	5.41e-10
20-trifluoro-LTB4	7.9	1.31e-12
Prednisone	7.518	1.71e-14
2-Hydroxycinnamic acid	7.383	1.57e-07
PG (19:1(9Z)/22:6(4Z,7Z,10Z,13Z,16Z,19Z))	7.337	4.07e-12
Tryptophan 2-C-mannoside	7.005	1.8e-11
Tafluprost	6.841	4.54e-08
Deuteroporphyrin IX	6.829	1.59e-08
G vs. CK
Cholic acid	63.693	4.52e-09
THA	44.48	6.92e-17
3alpha-Hydroxy-5beta-chola-7,9(11)-dien-24-oic Acid	41.771	4.27e-17
Murocholic acid	31.302	4.48e-09
N-(1-Deoxy-1-fructosyl) phenylalanine	27.294	6.22e-14
N-(1-Deoxy-1-fructosyl) isoleucine	23.499	3e-08
N-(1-Deoxy-1-fructosyl) leucine	19.017	2.54e-07
Ursocholic acid	15.482	2.25e-14
PI (16:0/18:0)	12.933	3.01e-11
(3S,5R,6S,7E,9x)-7-Megastigmene-3,6,9-triol 9-glucoside	10.915	7.3e-08
Deoxycholic acid	10.604	4.82e-15
Lysylglutamic acid	8.892	3.75e-09
Prolylproline	8.241	5.21e-10
20-trifluoro-LTB4	7.704	1.11e-10
Prednisone	7.535	4.02e-14
PG (19:1(9Z)/22:6(4Z,7Z,10Z,13Z,16Z,19Z))	7.492	8.21e-13
2-Hydroxycinnamic acid	7.245	1.56e-09
Tryptophan 2-C-mannoside	6.933	1.08e-10
PI(O-20:0/14:0)	6.758	1.75e-10
Deuteroporphyrin IX	6.542	1.03e-10
H vs. CK
Cholic acid	65.888	3.97e-12
THA	44.47	2.16e-14
3alpha-Hydroxy-5beta-chola-7,9(11)-dien-24-oic Acid	41.588	2.47e-14
Murocholic acid	31.264	1.15e-09
N-(1-Deoxy-1-fructosyl) isoleucine	30.421	1.57e-10
N-(1-Deoxy-1-fructosyl) phenylalanine	28.135	2.05e-11
N-(1-Deoxy-1-fructosyl) leucine	19.791	1.29e-08
Ursocholic acid	15.352	4.69e-12
PI (16:0/18:0)	13.212	6.15e-13
(3S,5R,6S,7E,9x)-7-Megastigmene-3,6,9-triol 9-glucoside	10.819	1.26e-08
Deoxycholic acid	10.523	2.18e-13
Lysylglutamic acid	9.511	2.08e-10
Prolylproline	8.294	5.84e-10
20-trifluoro-LTB4	8.172	4.33e-10
Prednisone	8.019	5.66e-10
PG (19:1(9Z)/22:6(4Z,7Z,10Z,13Z,16Z,19Z))	7.411	8.28e-13
Tryptophan 2-C-mannoside	7.268	2.41e-09
PI(O-20:0/14:0)	6.798	1.5e-10
Deuteroporphyrin IX	6.671	2.49e-08
Tafluprost	6.096	9.87e-05

## Sheet: Table S10
Table S10. KEGG enrichment pathways between groups vs. CK sample comparison group
KEGG pathway ID	KEGG pathway annotation information	DEMs enrichment	P-value	Pathway up and down information
A vs. CK
ppl00970	Aminoacyl-tRNA biosynthesis	0.096	0.0001	Up-regulated
ppl02010	ABC transporters	0.054	0.0016	Up-regulated
ppl00600	Sphingolipid metabolism	0.12	0.0016	Up-regulated
ppl00290	Valine, leucine and isoleucine biosynthesis	0.087	0.0198	Up-regulated
ppl00770	Pantothenate and CoA biosynthesis	0.067	0.0326	Up-regulated
ppl00410	beta-Alanine metabolism	0.063	0.0368	Up-regulated
ppl00500	Starch and sucrose metabolism	0.054	0.048	Up-regulated
ppl00340	Histidine metabolism	0.064	0.0147	Down-regulated
ppl00020	Citrate cycle (TCA cycle)	0.1	0.0203	Down-regulated
ppl00630	Glyoxylate and dicarboxylate metabolism	0.048	0.0306	Down-regulated
ppl00250	Alanine, aspartate and glutamate metabolism	0.071	0.0382	Down-regulated
B vs. CK
ppl00600	Sphingolipid metabolism	0.12	0.0018	Up-regulated
ppl00770	Pantothenate and CoA biosynthesis	0.1	0.003	Up-regulated
ppl00970	Aminoacyl-tRNA biosynthesis	0.058	0.0142	Up-regulated
ppl00410	beta-Alanine metabolism	0.063	0.0397	Up-regulated
ppl00330	Arginine and proline metabolism	0.038	0.0411	Up-regulated
ppl00330	Arginine and proline metabolism	0.051	0.0102	Down-regulated
ppl00340	Histidine metabolism	0.064	0.0147	Down-regulated
ppl00020	Citrate cycle (TCA cycle)	0.1	0.0203	Down-regulated
ppl00630	Glyoxylate and dicarboxylate metabolism	0.048	0.0306	Down-regulated
ppl00250	Alanine, aspartate and glutamate metabolism	0.071	0.0382	Down-regulated
C vs. CK
ppl00770	Pantothenate and CoA biosynthesis	0.133	0.0002	Up-regulated
ppl00970	Aminoacyl-tRNA biosynthesis	0.077	0.0021	Up-regulated
ppl02010	ABC transporters	0.043	0.0164	Up-regulated
ppl00290	Valine, leucine and isoleucine biosynthesis	0.087	0.0247	Up-regulated
ppl00600	Sphingolipid metabolism	0.08	0.0289	Up-regulated
ppl00410	beta-Alanine metabolism	0.063	0.0457	Up-regulated
ppl00330	Arginine and proline metabolism	0.038	0.05	Up-regulated
ppl00330	Arginine and proline metabolism	0.051	0.0102	Down-regulated
ppl00340	Histidine metabolism	0.064	0.0147	Down-regulated
ppl00970	Aminoacyl-tRNA biosynthesis	0.058	0.0193	Down-regulated
ppl00020	Citrate cycle (TCA cycle)	0.1	0.0203	Down-regulated
ppl00630	Glyoxylate and dicarboxylate metabolism	0.048	0.0306	Down-regulated
ppl00250	Alanine, aspartate and glutamate metabolism	0.071	0.0382	Down-regulated
D vs. CK
ppl00770	Pantothenate and CoA biosynthesis	0.133	0.0002	Up-regulated
ppl00970	Aminoacyl-tRNA biosynthesis	0.077	0.0018	Up-regulated
ppl02010	ABC transporters	0.043	0.0143	Up-regulated
ppl00290	Valine, leucine and isoleucine biosynthesis	0.087	0.023	Up-regulated
ppl00600	Sphingolipid metabolism	0.08	0.027	Up-regulated
ppl00410	beta-Alanine metabolism	0.063	0.0427	Up-regulated
ppl00330	Arginine and proline metabolism	0.038	0.0454	Up-regulated
ppl00330	Arginine and proline metabolism	0.051	0.0089	Down-regulated
ppl00340	Histidine metabolism	0.064	0.0133	Down-regulated
ppl00970	Aminoacyl-tRNA biosynthesis	0.058	0.0175	Down-regulated
ppl00020	Citrate cycle (TCA cycle)	0.1	0.019	Down-regulated
ppl00630	Glyoxylate and dicarboxylate metabolism	0.048	0.0278	Down-regulated
ppl00250	Alanine, aspartate and glutamate metabolism	0.071	0.0358	Down-regulated
E vs. CK
ppl00970	Aminoacyl-tRNA biosynthesis	0.058	0.0087	Up-regulated
ppl00330	Arginine and proline metabolism	0.038	0.026	Up-regulated
ppl00500	Starch and sucrose metabolism	0.054	0.0375	Up-regulated
ppl00480	Glutathione metabolism	0.053	0.0394	Up-regulated
ppl02010	ABC transporters	0.032	0.0408	Up-regulated
ppl00230	Purine metabolism	0.032	0.0431	Up-regulated
ppl00330	Arginine and proline metabolism	0.051	0.0115	Down-regulated
ppl00340	Histidine metabolism	0.064	0.0162	Down-regulated
ppl00970	Aminoacyl-tRNA biosynthesis	0.058	0.0212	Down-regulated
ppl00020	Citrate cycle (TCA cycle)	0.1	0.0217	Down-regulated
ppl00630	Glyoxylate and dicarboxylate metabolism	0.048	0.0336	Down-regulated
ppl00250	Alanine, aspartate and glutamate metabolism	0.071	0.0408	Down-regulated
F vs. CK
ppl00970	Aminoacyl-tRNA biosynthesis	0.077	0.0011	Up-regulated
ppl00330	Arginine and proline metabolism	0.051	0.005	Up-regulated
ppl02010	ABC transporters	0.043	0.0092	Up-regulated
ppl00290	Valine, leucine and isoleucine biosynthesis	0.087	0.0182	Up-regulated
ppl00770	Pantothenate and CoA biosynthesis	0.067	0.0302	Up-regulated
ppl00500	Starch and sucrose metabolism	0.054	0.0444	Up-regulated
ppl00480	Glutathione metabolism	0.053	0.0466	Up-regulated
ppl00330	Arginine and proline metabolism	0.051	0.0078	Down-regulated
ppl00340	Histidine metabolism	0.064	0.012	Down-regulated
ppl00970	Aminoacyl-tRNA biosynthesis	0.058	0.0158	Down-regulated
ppl00250	Alanine, aspartate and glutamate metabolism	0.071	0.0333	Down-regulated
G vs. CK
ppl00970	Aminoacyl-tRNA biosynthesis	0.077	0.0015	Up-regulated
ppl00770	Pantothenate and CoA biosynthesis	0.1	0.003	Up-regulated
ppl00330	Arginine and proline metabolism	0.051	0.0067	Up-regulated
ppl02010	ABC transporters	0.043	0.0125	Up-regulated
ppl00290	Valine, leucine and isoleucine biosynthesis	0.087	0.0214	Up-regulated
ppl00600	Sphingolipid metabolism	0.08	0.025	Up-regulated
ppl00410	beta-Alanine metabolism	0.063	0.0397	Up-regulated
ppl00340	Histidine metabolism	0.064	0.012	Down-regulated
ppl00970	Aminoacyl-tRNA biosynthesis	0.058	0.0158	Down-regulated
ppl00020	Citrate cycle (TCA cycle)	0.1	0.0176	Down-regulated
ppl00630	Glyoxylate and dicarboxylate metabolism	0.048	0.0252	Down-regulated
ppl00250	Alanine, aspartate and glutamate metabolism	0.071	0.0333	Down-regulated
ppl00330	Arginine and proline metabolism	0.038	0.0454	Down-regulated
H vs. CK
ppl00970	Aminoacyl-tRNA biosynthesis	0.077	0.0013	Up-regulated
ppl00330	Arginine and proline metabolism	0.051	0.0058	Up-regulated
ppl02010	ABC transporters	0.043	0.0108	Up-regulated
ppl00360	Phenylalanine metabolism	0.05	0.0186	Up-regulated
ppl00290	Valine, leucine and isoleucine biosynthesis	0.087	0.0198	Up-regulated
ppl00600	Sphingolipid metabolism	0.08	0.0232	Up-regulated
ppl00770	Pantothenate and CoA biosynthesis	0.067	0.0326	Up-regulated
ppl00500	Starch and sucrose metabolism	0.054	0.048	Up-regulated
ppl00330	Arginine and proline metabolism	0.051	0.0067	Down-regulated
ppl00340	Histidine metabolism	0.064	0.0107	Down-regulated
ppl00970	Aminoacyl-tRNA biosynthesis	0.058	0.0142	Down-regulated
ppl00250	Alanine, aspartate and glutamate metabolism	0.071	0.031	Down-regulated

[truncated: 1 more sheets: Table S11]
